# Supplementary material for: Sex Differences in Hepatic Inflammation, Lipid Metabolism, and Mitochondrial Function Following Early Lipopolysaccharide Exposure in Epileptic WAG/Rij Rats
Source: Antioxidants (Basel). 2024 Aug 7;13(8):957. doi: 10.3390/antiox13080957 (PMC11351225; doi:10.3390/antiox13080957)
Supplement: Supplementary file 1 [file antioxidants-13-00957-s001.zip]

Archive with 1 entries (1 files):
- antioxidants-3113565-supplementary.pdf
